# Supplementary material for: β-Xenophyllite-type Na4Li0.62Co5.67Al0.71(AsO4)6
Source: Acta Crystallogr Sect E Struct Rep Online. 2013 Sep 21;69(Pt 10):i65–6. doi: 10.1107/S1600536813025233 (PMC3790335; doi:10.1107/S1600536813025233)
Supplement: Supplementary file 1 [file e-69-00i65-sup1.cif]

##############################################################################
#                                                                            #
# This CIF contains the data in a paper accepted for publication in          #
# Acta Crystallographica Section E. It conforms to the requirements of       #
# Notes for Authors for Acta Crystallographica Section E, and has been       #
# peer reviewed under the auspices of the IUCr Commission on Journals.       #
#                                                                            #
# Full details of the Crystallographic Information File format               #
# are given in the paper "The Crystallographic Information File (CIF):       #
# a New Standard Archive File for Crystallography" by S. R. Hall, F. H.      #
# Allen and I. D. Brown [Acta Cryst. (1991), A47, 655-685].                  #
#                                                                            #
# The current version of the core CIF dictionary is obtainable from          #
# ftp://ftp.iucr.org/pub/cif_core.dic.                                       #
#                                                                            #
# Software is freely available for graphical display of the structure(s)     #
# in this CIF. For information consult the CIF software page                 #
# http://www.iucr.org/resources/cif/software.                                #
#                                                                            #
# This file may be used for bona fide research purposes within the           #
# scientific community so long as proper attribution is given to the journal # 
# article from which it was obtained.                                        #
#                                                                            #
##############################################################################
data_I
_database_code_depnum_ccdc_archive 'CCDC 945585'
_audit_creation_method     SHELXL-97
_journal_date_recd_electronic     2013-09-02
_journal_date_accepted     2013-09-11
_journal_name_full     'Acta Crystallographica, Section E'
_journal_year     2013
_journal_volume     69
_journal_issue     10
_journal_page_first     i65
_journal_page_last     i66
_journal_paper_category     QI
_journal_paper_doi     10.1107/S1600536813025233
_journal_coeditor_code     VN2076
_publ_contact_author_name     'Prof. M. F. Zid'
_publ_contact_author_address
;
 Laboratoire de Mat\'eriaux et Cristallochimie, Facult\'e des Sciences de
 Tunis, Universit\'e de Tunis ElManar, 2092 Manar II Tunis, Tunisia.
;
_publ_contact_author_email     'faouzi.zid@fst.rnu.tn'
_publ_contact_author_fax     '216 71 88 34 24'
_publ_contact_author_phone     '216 71 87 26 00'
_publ_section_title
;
\b-Xenophyllite-type Na~4~Li~0.62~Co~5.67~Al~0.71~(AsO~4~)~6~
;
loop_
    _publ_author_name
    _publ_author_address
    'Marzouki, Riadh'
;
Laboratoire de Mat\'eriaux et Cristallochimie,
Facult\'e des Sciences de Tunis, Universit\'e de Tunis ElManar,
2092 Manar II Tunis,
Tunisia
;
    'Frigui, Wafa'
;
Laboratoire de Mat\'eriaux et Cristallochimie,
Facult\'e des Sciences de Tunis, Universit\'e de Tunis ElManar,
2092 Manar II Tunis,
Tunisia
;
    'Guesmi, Abderrahmen'
;
Laboratoire de Mat\'eriaux et Cristallochimie,
Facult\'e des Sciences de Tunis, Universit\'e de Tunis ElManar,
2092 Manar II Tunis,
Tunisia
;
    'Zid, Mohamed Faouzi'
;
Laboratoire de Mat\'eriaux et Cristallochimie,
Facult\'e des Sciences de Tunis, Universit\'e de Tunis ElManar,
2092 Manar II Tunis,
Tunisia
;
    'Driss, Ahmed'
;
Laboratoire de Mat\'eriaux et Cristallochimie,
Facult\'e des Sciences de Tunis, Universit\'e de Tunis ElManar,
2092 Manar II Tunis,
Tunisia
;
_chemical_name_systematic
;
Tetrasodium lithium cobalt aluminium hexa(orthoarsenate)
;
_chemical_name_common     ?
_chemical_formula_moiety     'Al0.71 As6 Co5.67 Li0.62 Na4 O24'
_chemical_formula_sum     'Al0.71 As6 Co5.67 Li0.62 Na4 O24'
_chemical_formula_iupac     'Na4 Li0.62 Co5.67 Al0.71 (As O4)6'
_chemical_formula_weight     1283.06
_chemical_melting_point     ?
_symmetry_cell_setting     monoclinic
_symmetry_space_group_name_H-M     'C 2/m'
_symmetry_space_group_name_Hall     '-C 2y'
loop_
    _symmetry_equiv_pos_as_xyz
    'x, y, z'
    '-x, y, -z'
    'x+1/2, y+1/2, z'
    '-x+1/2, y+1/2, -z'
    '-x, -y, -z'
    'x, -y, z'
    '-x+1/2, -y+1/2, -z'
    'x+1/2, -y+1/2, z'
_cell_length_a     10.7444(9)
_cell_length_b     14.847(2)
_cell_length_c     6.7223(8)
_cell_angle_alpha     90.00
_cell_angle_beta     105.51(2)
_cell_angle_gamma     90.00
_cell_volume     1033.3(2)
_cell_formula_units_Z     2
_cell_measurement_reflns_used     25
_cell_measurement_theta_min     11
_cell_measurement_theta_max     15
_cell_measurement_temperature     298(2)
_exptl_crystal_description     prism
_exptl_crystal_colour     purple
_exptl_crystal_size_max     0.26
_exptl_crystal_size_mid     0.24
_exptl_crystal_size_min     0.22
_exptl_crystal_density_diffrn     4.124
_exptl_crystal_density_meas     ?
_exptl_crystal_density_method     'not measured'
_exptl_crystal_F_000     1196
_exptl_absorpt_coefficient_mu     14.218
_exptl_absorpt_correction_type     psi-scan
_exptl_absorpt_process_details     '(North <i>et al.</i>, 1968)'
_exptl_absorpt_correction_T_min     0.033
_exptl_absorpt_correction_T_max     0.042
_exptl_special_details     ?
_diffrn_ambient_temperature     298(2)
_diffrn_radiation_type     MoK\a
_diffrn_radiation_wavelength     0.71073
_diffrn_radiation_source     'fine-focus sealed tube'
_diffrn_radiation_monochromator     graphite
_diffrn_measurement_device_type     'Enraf--Nonius CAD-4'
_diffrn_measurement_method     \w/2\q
_diffrn_detector_area_resol_mean     ?
_diffrn_reflns_number     1615
_diffrn_reflns_av_R_equivalents     0.0272
_diffrn_reflns_av_sigmaI/netI     0.0297
_diffrn_reflns_theta_min     2.40
_diffrn_reflns_theta_max     26.96
_diffrn_reflns_theta_full     26.96
_diffrn_measured_fraction_theta_max     0.999
_diffrn_measured_fraction_theta_full     0.999
_diffrn_reflns_limit_h_min     -13
_diffrn_reflns_limit_h_max     13
_diffrn_reflns_limit_k_min     -1
_diffrn_reflns_limit_k_max     18
_diffrn_reflns_limit_l_min     -8
_diffrn_reflns_limit_l_max     2
_diffrn_standards_number     2
_diffrn_standards_interval_count     ?
_diffrn_standards_interval_time     120
_diffrn_standards_decay_%     1.4
loop_
    _diffrn_standard_refln_index_h
    _diffrn_standard_refln_index_k
    _diffrn_standard_refln_index_l
    -6 6 2
    -6 0 2
_refine_special_details
;
Refinement of <i>F</i>^2^ against ALL reflections. The weighted <i>R</i>-factor
<i>wR</i> and goodness of fit <i>S</i> are based on <i>F</i>^2^, conventional
<i>R</i>-factors <i>R</i> are based on <i>F</i>, with <i>F</i> set to zero for
negative <i>F</i>^2^. The threshold expression of <i>F</i>^2^ >
\s(<i>F</i>^2^) is used only for calculating <i>R</i>-factors(gt) <i>etc</i>.
and is not relevant to the choice of reflections for refinement.
<i>R</i>-factors based on <i>F</i>^2^ are statistically about twice as large
as those based on <i>F</i>, and <i>R</i>- factors based on ALL data will be
even larger.
;
_reflns_number_total     1174
_reflns_number_gt     1048
_reflns_threshold_expression     I>2\s(I)
_refine_ls_structure_factor_coef     Fsqd
_refine_ls_matrix_type     full
_refine_ls_R_factor_all     0.0316
_refine_ls_R_factor_gt     0.0261
_refine_ls_wR_factor_gt     0.0659
_refine_ls_wR_factor_ref     0.0683
_refine_ls_goodness_of_fit_ref     1.126
_refine_ls_restrained_S_all     1.125
_refine_ls_number_reflns     1174
_refine_ls_number_parameters     117
_refine_ls_number_restraints     2
_refine_ls_weighting_scheme     calc
_refine_ls_weighting_details
         'calc w=1/[\s^2^(Fo^2^)+(0.0261P)^2^+8.1220P] where P=(Fo^2^+2Fc^2^)/3'
_atom_sites_solution_primary     direct
_atom_sites_solution_secondary     difmap
_refine_ls_shift/su_max     0.001
_refine_ls_shift/su_mean     0.000
_refine_diff_density_max     0.866
_refine_diff_density_min     -0.866
_refine_ls_extinction_method     SHELXL
_refine_ls_extinction_coef     0.00110(14)
_refine_ls_extinction_expression
                                  'Fc^*^=kFc[1+0.001xFc^2^\l^3^/sin(2\q)]^-1/4^'
loop_
    _atom_type_symbol
    _atom_type_description
    _atom_type_scat_dispersion_real
    _atom_type_scat_dispersion_imag
    _atom_type_scat_source
    'O' 'O' 0.0106 0.0060
                         'International Tables Vol C Tables 4.2.6.8 and 6.1.1.4'
    'Na' 'Na' 0.0362 0.0249
                         'International Tables Vol C Tables 4.2.6.8 and 6.1.1.4'
    'Co' 'Co' 0.3494 0.9721
                         'International Tables Vol C Tables 4.2.6.8 and 6.1.1.4'
    'As' 'As' 0.0499 2.0058
                         'International Tables Vol C Tables 4.2.6.8 and 6.1.1.4'
    'Al' 'Al' 0.0645 0.0514
                         'International Tables Vol C Tables 4.2.6.8 and 6.1.1.4'
    'Li' 'Li' -0.0003 0.0001
                         'International Tables Vol C Tables 4.2.6.8 and 6.1.1.4'
_computing_data_collection
                'CAD-4 EXPRESS (Duisenberg, 1992; Mac\'i\<cek & Yordanov, 1992)'
_computing_cell_refinement
                'CAD-4 EXPRESS (Duisenberg, 1992; Mac\'i\<cek & Yordanov, 1992)'
_computing_data_reduction     'XCAD4 (Harms & Wocadlo, 1995)'
_computing_structure_solution     'SHELXS-97 (Sheldrick, 2008)'
_computing_structure_refinement     'SHELXL-97 (Sheldrick, 2008)'
_computing_molecular_graphics     'DIAMOND (Brandenburg, 1998)'
_computing_publication_material     'WinGX (Farrugia, 2012)'
loop_
    _atom_site_type_symbol
    _atom_site_label
    _atom_site_fract_x
    _atom_site_fract_y
    _atom_site_fract_z
    _atom_site_U_iso_or_equiv
    _atom_site_adp_type
    _atom_site_calc_flag
    _atom_site_refinement_flags
    _atom_site_occupancy
    _atom_site_symmetry_multiplicity
    _atom_site_disorder_assembly
    _atom_site_disorder_group
    As As2 0.59838(4) 0.82118(3) 0.79004(7) 0.00867(15) Uani d . 1 1 . .
    As As1 0.81961(6) 0.0000 0.56316(10) 0.01067(18) Uani d S 1 2 . .
    Co Co3 0.67950(6) 0.81829(4) 0.31816(9) 0.00996(17) Uani d . 1 1 . .
    Co Co2 0.0000 0.83579(9) 0.5000 0.0144(5) Uani d SP 0.690(5) 2 . .
    Li Li2 0.0000 0.83579(9) 0.5000 0.0144(5) Uani d SP 0.310(5) 2 . .
    Co Co1 0.5000 0.0000 0.5000 0.0076(6) Uani d SP 0.286(10) 4 . .
    Al Al1 0.5000 0.0000 0.5000 0.0076(6) Uani d SP 0.714(11) 4 . .
    Na Na1 0.9266(5) 0.8844(3) 0.0071(7) 0.0323(11) Uani d P 0.50 1 . .
    Na Na2 0.1821(6) 0.0000 0.9226(9) 0.0199(12) Uani d SP 0.50 2 . .
    Na Na3 0.4291(12) 0.0000 -0.0240(13) 0.066(4) Uani d SP 0.50 2 . .
    O O1 0.4915(3) 0.7349(2) 0.7760(5) 0.0176(7) Uani d . 1 1 . .
    O O2 0.6883(3) 0.7907(2) 0.6291(5) 0.0150(7) Uani d . 1 1 . .
    O O3 0.4874(3) -0.0941(2) 0.7033(5) 0.0127(6) Uani d . 1 1 . .
    O O4 0.9410(5) 0.0000 0.7772(8) 0.0239(12) Uani d S 1 2 . .
    O O5 0.6804(5) 0.0000 0.6305(8) 0.0195(11) Uani d S 1 2 . .
    O O6 0.6918(3) 0.8497(3) 0.0228(5) 0.0180(7) Uani d . 1 1 . .
    O O7 0.8273(4) -0.0903(3) 0.4118(6) 0.0252(9) Uani d . 1 1 . .
loop_
    _atom_site_aniso_label
    _atom_site_aniso_U_11
    _atom_site_aniso_U_22
    _atom_site_aniso_U_33
    _atom_site_aniso_U_12
    _atom_site_aniso_U_13
    _atom_site_aniso_U_23
    As2 0.0063(2) 0.0112(2) 0.0081(2) 0.00085(16) 0.00117(17) -0.00121(16)
    As1 0.0072(3) 0.0091(3) 0.0148(3) 0.000 0.0014(2) 0.000
    Co3 0.0079(3) 0.0123(3) 0.0094(3) 0.0006(2) 0.0019(2) 0.0006(2)
    Co2 0.0101(7) 0.0177(8) 0.0154(7) 0.000 0.0034(5) 0.000
    Li2 0.0101(7) 0.0177(8) 0.0154(7) 0.000 0.0034(5) 0.000
    Co1 0.0055(10) 0.0075(10) 0.0097(10) 0.000 0.0019(7) 0.000
    Al1 0.0055(10) 0.0075(10) 0.0097(10) 0.000 0.0019(7) 0.000
    Na1 0.040(3) 0.025(2) 0.025(2) -0.009(2) -0.003(2) 0.0085(19)
    Na2 0.023(3) 0.020(3) 0.018(3) 0.000 0.007(2) 0.000
    Na3 0.171(11) 0.013(3) 0.025(4) 0.000 0.044(7) 0.000
    O1 0.0134(17) 0.0148(17) 0.0213(18) -0.0011(14) -0.0010(14) 0.0044(14)
    O2 0.0170(17) 0.0176(17) 0.0129(16) 0.0088(14) 0.0085(13) 0.0025(13)
    O3 0.0100(14) 0.0109(15) 0.0175(16) 0.0019(12) 0.0043(12) -0.0009(13)
    O4 0.015(2) 0.023(3) 0.026(3) 0.000 -0.007(2) 0.000
    O5 0.011(2) 0.020(3) 0.028(3) 0.000 0.006(2) 0.000
    O6 0.0162(17) 0.0290(19) 0.0081(15) -0.0074(15) 0.0018(13) -0.0028(14)
    O7 0.0240(18) 0.026(2) 0.030(2) -0.0131(16) 0.0150(17) -0.0160(17)
_geom_special_details
;
All e.s.d.'s (except the e.s.d. in the dihedral angle between two l.s. planes)
are estimated using the full covariance matrix. The cell e.s.d.'s are taken
into account individually in the estimation of e.s.d.'s in distances, angles
and torsion angles; correlations between e.s.d.'s in cell parameters are only
used when they are defined by crystal symmetry. An approximate (isotropic)
treatment of cell e.s.d.'s is used for estimating e.s.d.'s involving l.s.
planes.
;
loop_
    _geom_bond_atom_site_label_1
    _geom_bond_atom_site_label_2
    _geom_bond_site_symmetry_2
    _geom_bond_distance
    _geom_bond_publ_flag
    As2 O6 1_556 1.672(3) n
    As2 O2 . 1.694(3) n
    As2 O1 . 1.706(3) n
    As2 O3 1_565 1.724(3) n
    As1 O4 . 1.663(5) n
    As1 O5 . 1.674(5) n
    As1 O7 . 1.698(4) n
    As1 O7 6 1.698(4) n
    Co3 O7 1_565 2.056(4) n
    Co3 O6 . 2.078(3) n
    Co3 O2 . 2.107(3) n
    Co3 O2 7_666 2.119(3) n
    Co3 O1 2_656 2.165(3) n
    Co3 O3 2_666 2.188(3) n
    Co2 O7 2_666 2.100(4) n
    Co2 O7 1_465 2.100(4) n
    Co2 O1 7_566 2.155(4) n
    Co2 O1 8_465 2.155(4) n
    Co1 O5 . 1.902(5) n
    Co1 O5 5_656 1.902(5) n
    Co1 O3 2_656 1.984(3) n
    Co1 O3 6 1.984(3) n
    Co1 O3 . 1.984(3) n
    Co1 O3 5_656 1.984(3) n
    Na1 O1 7_666 2.314(6) n
    Na1 O4 1_564 2.342(6) n
    Na1 O4 5_766 2.443(6) n
    Na1 O1 8_564 2.573(6) n
    Na1 O6 . 2.605(6) n
    Na2 O4 1_455 2.512(8) n
    Na2 O6 5_666 2.585(5) n
    Na2 O6 2_646 2.585(5) n
    Na2 O7 2_656 2.596(6) n
    Na2 O7 5_656 2.596(6) n
    Na2 O4 5_657 2.692(8) n
    Na2 O5 5_657 2.972(8) n
    Na3 O3 1_554 2.513(8) n
    Na3 O3 6_554 2.513(8) n
    Na3 O3 5_656 2.524(8) n
    Na3 O3 2_656 2.524(8) n
    Na3 O6 2_645 2.583(7) n
    Na3 O6 5_665 2.583(7) n
loop_
    _geom_angle_atom_site_label_1
    _geom_angle_atom_site_label_2
    _geom_angle_atom_site_label_3
    _geom_angle_site_symmetry_1
    _geom_angle_site_symmetry_3
    _geom_angle
    _geom_angle_publ_flag
    O6 As2 O2 1_556 . 111.31(17) n
    O6 As2 O1 1_556 . 117.96(17) n
    O2 As2 O1 . . 104.74(18) n
    O6 As2 O3 1_556 1_565 108.63(17) n
    O2 As2 O3 . 1_565 116.12(16) n
    O1 As2 O3 . 1_565 97.73(16) n
    O4 As1 O5 . . 108.4(3) n
    O4 As1 O7 . . 111.45(18) n
    O5 As1 O7 . . 110.63(16) n
    O4 As1 O7 . 6 111.45(18) n
    O5 As1 O7 . 6 110.63(16) n
    O7 As1 O7 . 6 104.2(3) n
    O7 Co3 O6 1_565 . 84.43(15) n
    O7 Co3 O2 1_565 . 89.93(15) n
    O6 Co3 O2 . . 173.76(14) n
    O7 Co3 O2 1_565 7_666 91.41(15) n
    O6 Co3 O2 . 7_666 96.91(14) n
    O2 Co3 O2 . 7_666 80.51(14) n
    O7 Co3 O1 1_565 2_656 173.12(14) n
    O6 Co3 O1 . 2_656 96.60(14) n
    O2 Co3 O1 . 2_656 89.32(14) n
    O2 Co3 O1 7_666 2_656 95.21(13) n
    O7 Co3 O3 1_565 2_666 100.36(14) n
    O6 Co3 O3 . 2_666 93.66(14) n
    O2 Co3 O3 . 2_666 89.99(13) n
    O2 Co3 O3 7_666 2_666 164.89(13) n
    O1 Co3 O3 2_656 2_666 72.81(12) n
    O7 Co2 O7 2_666 1_465 117.0(2) n
    O7 Co2 O1 2_666 7_566 105.07(14) n
    O7 Co2 O1 1_465 7_566 104.44(13) n
    O7 Co2 O1 2_666 8_465 104.44(13) n
    O7 Co2 O1 1_465 8_465 105.07(14) n
    O1 Co2 O1 7_566 8_465 121.69(19) n
    O5 Co1 O5 . 5_656 180.00(13) n
    O5 Co1 O3 . 2_656 93.93(15) n
    O5 Co1 O3 5_656 2_656 86.07(15) n
    O5 Co1 O3 . 6 86.07(15) n
    O5 Co1 O3 5_656 6 93.93(15) n
    O3 Co1 O3 2_656 6 180.0 n
    O5 Co1 O3 . . 86.07(15) n
    O5 Co1 O3 5_656 . 93.93(15) n
    O3 Co1 O3 2_656 . 90.49(19) n
    O3 Co1 O3 6 . 89.51(19) n
    O5 Co1 O3 . 5_656 93.93(15) n
    O5 Co1 O3 5_656 5_656 86.07(15) n
    O3 Co1 O3 2_656 5_656 89.51(19) n
    O3 Co1 O3 6 5_656 90.49(19) n
    O3 Co1 O3 . 5_656 180.0 n
_iucr_refine_instructions_details
;
TITL  mar44 in C 2/m
CELL   0.71073  10.7444  14.8473   6.7223  90.000 105.513  90.000
ZERR     2       0.0009   0.0020   0.0008   0.000   0.020   0.000
LATT  7
SYMM -X,Y,-Z
SFAC    O   NA  CO    AS  AL     Li
UNIT    48  8  11.335  12  1.43  1.24
ACTA
MERG    2
L.S.    10
FMAP    2
PLAN    25
SUMP 1.000 0.001  1.  2 1.  3
EXYZ CO1 Al1
EADP CO1 Al1
SUMP 1.000 0.001  1. 4 1. 5
EXYZ CO2 Li2
EADP CO2 Li2
WGHT    0.026100    8.122001
EXTI    0.001100
FVAR       0.15878   0.28581   0.71419   0.68953   0.31047
AS2   4    0.598383    0.821181    0.790042    11.00000    0.00631    0.01120 =
         0.00805   -0.00121    0.00117    0.00085
AS1   4    0.819610    0.000000    0.563165    10.50000    0.00723    0.00909 =
         0.01479    0.00000    0.00137    0.00000
CO3   3    0.679502    0.818292    0.318161    11.00000    0.00787    0.01234 =
         0.00943    0.00063    0.00188    0.00056
CO2   3    0.000000    0.835789    0.500000    40.50000    0.01008    0.01771 =
         0.01535    0.00000    0.00341    0.00000
LI2   6    0.000000    0.835789    0.500000    50.50000    0.01008    0.01771 =
         0.01535    0.00000    0.00341    0.00000
CO1   3    0.500000    0.000000    0.500000    20.25000    0.00547    0.00748 =
         0.00970    0.00000    0.00191    0.00000
AL1   5    0.500000    0.000000    0.500000    30.25000    0.00547    0.00748 =
         0.00970    0.00000    0.00191    0.00000
NA1   2    0.926604    0.884445    0.007120    10.50000    0.04011    0.02474 =
         0.02528    0.00847   -0.00301   -0.00886
NA2   2    0.182064    0.000000    0.922621    10.25000    0.02336    0.01969 =
         0.01765    0.00000    0.00706    0.00000
NA3   2    0.429102    0.000000   -0.024039    10.25000    0.17050    0.01275 =
         0.02549    0.00000    0.04375    0.00000
O1    1    0.491487    0.734910    0.775981    11.00000    0.01338    0.01483 =
         0.02126    0.00439   -0.00100   -0.00115
O2    1    0.688307    0.790669    0.629064    11.00000    0.01699    0.01762 =
         0.01286    0.00252    0.00846    0.00883
O3    1    0.487364   -0.094091    0.703298    11.00000    0.00998    0.01091 =
         0.01751   -0.00090    0.00427    0.00187
O4    1    0.940975    0.000000    0.777185    10.50000    0.01478    0.02339 =
         0.02625    0.00000   -0.00702    0.00000
O5    1    0.680433    0.000000    0.630501    10.50000    0.01124    0.01996 =
         0.02750    0.00000    0.00558    0.00000
O6    1    0.691783    0.849714    0.022764    11.00000    0.01624    0.02896 =
         0.00807   -0.00276    0.00182   -0.00735
O7    1    0.827324   -0.090255    0.411790    11.00000    0.02396    0.02593 =
         0.03011   -0.01600    0.01502   -0.01305
HKLF 4
REM   mar44 in C 2/m
REM R1 =  0.0261 for   1048 Fo > 4sig(Fo)  and  0.0316 for all   1174 data
REM    117 parameters refined using      2 restraints
END
WGHT      0.0260      8.1297
REM Highest difference peak  0.866,  deepest hole -0.866,  1-sigma level  0.161
Q1    1   0.8867  0.0000  0.6782  10.50000  0.05    0.87
Q2    1   0.6185  0.8301  0.2215  11.00000  0.05    0.71
Q3    1   0.6526  0.8209  0.8868  11.00000  0.05    0.71
Q4    1   0.5907  0.8319  0.0274  11.00000  0.05    0.68
Q5    1   0.7547  0.8178  0.4213  11.00000  0.05    0.63
Q6    1   0.6887  0.8199  0.1051  11.00000  0.05    0.63
Q7    1   0.3177  0.0000 -0.0131  10.50000  0.05    0.60
Q8    1   0.2509  0.0000  0.9397  10.50000  0.05    0.55
Q9    1   0.6112  0.8303  0.5605  11.00000  0.05    0.54
Q10   1   0.5000  0.0000  0.0000  10.25000  0.05    0.54
Q11   1   1.0000  0.8789  0.0000  10.50000  0.05    0.54
Q12   1   1.0000  0.0000  0.5000  10.25000  0.05    0.52
Q13   1   0.5819  0.8114  0.3529  11.00000  0.05    0.52
Q14   1   0.4047 -0.1289  0.6647  11.00000  0.05    0.52
Q15   1   0.1513  0.0341  0.9157  11.00000  0.05    0.51
Q16   1   0.6415  0.7852  0.7223  11.00000  0.05    0.51
Q17   1   0.8240  0.0000  0.3360  10.50000  0.05    0.50
Q18   1   0.5409 -0.1100  0.7755  11.00000  0.05    0.50
Q19   1   0.7789 -0.0762  0.3155  11.00000  0.05    0.49
Q20   1   0.6459  0.7798  0.5148  11.00000  0.05    0.48
Q21   1   0.1901  0.0000  1.0198  10.50000  0.05    0.47
Q22   1   0.7103  0.0000  0.8126  10.50000  0.05    0.45
Q23   1  -0.0602  0.8297  0.3940  11.00000  0.05    0.44
Q24   1   0.5601  0.8081  0.3008  11.00000  0.05    0.43
Q25   1   0.7305  0.8064 -0.0068  11.00000  0.05    0.43
;
