# Supplementary material for: β-Xenophyllite-type Na4Li0.62Co5.67Al0.71(AsO4)6
Source: Acta Crystallogr Sect E Struct Rep Online. 2013 Sep 21;69(Pt 10):i65–6. doi: 10.1107/S1600536813025233 (PMC3790335; doi:10.1107/S1600536813025233)
Supplement: Supplementary file 2 [file e-69-00i65-Isup2.hkl]

#
# h,k,l, Fc-squared, Fo-squared, sigma(Fo-squared) and status flag
#
data_I
_shelx_title '  mar44 in C 2/m'
_shelx_refln_list_code          4
_shelx_F_calc_maximum      511.51
_exptl_crystal_F_000      1196.35
_reflns_d_resolution_high  0.7839
 
loop_
 _symmetry_equiv_pos_as_xyz
 'x, y, z'
 '-x, y, -z'
 'x+1/2, y+1/2, z'
 '-x+1/2, y+1/2, -z'
 '-x, -y, -z'
 'x, -y, z'
 '-x+1/2, -y+1/2, -z'
 'x+1/2, -y+1/2, z'
 
_cell_length_a    10.7444
_cell_length_b    14.8473
_cell_length_c     6.7223
_cell_angle_alpha  90.000
_cell_angle_beta  105.513
_cell_angle_gamma  90.000
 
_shelx_F_squared_multiplier     1.000
 
loop_
 _refln_index_h
 _refln_index_k
 _refln_index_l
 _refln_F_squared_calc
 _refln_F_squared_meas
 _refln_F_squared_sigma
 _refln_observed_status
   2   0   0        2.14       33.09     26.41 o
   4   0   0     4922.61     4646.00    117.09 o
   6   0   0    55585.22    55567.31    494.36 o
   8   0   0    19991.47    19594.46    348.96 o
  10   0   0    67021.52    64655.05   1125.88 o
  12   0   0    29647.94    29814.87    581.83 o
   1   1   0     5398.78     5256.64    131.32 o
   3   1   0      428.78      464.65     18.15 o
   5   1   0     3935.14     3597.47     84.72 o
   7   1   0       13.71        0.46     33.60 o
   9   1   0     8059.19     8053.32    174.29 o
  11   1   0      940.22      906.42     72.27 o
  13   1   0       15.92       16.47     70.93 o
   0   2   0    21919.31    20519.60    176.86 o
   2   2   0     1987.00     2227.72     67.89 o
   4   2   0     3653.54     3678.30    110.24 o
   6   2   0     4340.56     4387.14    146.57 o
   8   2   0     2475.08     2625.84    191.76 o
  10   2   0     9049.87     8803.48    342.45 o
  12   2   0      663.19      669.14     64.34 o
   1   3   0    53709.31    54651.96    803.04 o
   3   3   0   218742.89   219192.00    873.63 o
   5   3   0      169.83      456.22     30.26 o
   7   3   0    23468.64    22728.73    618.24 o
   9   3   0     5631.52     5072.08    205.32 o
  11   3   0    36229.79    34817.13   1597.69 o
  13   3   0    14229.15    14154.52    430.78 o
   0   4   0     2200.13     2534.38     93.42 o
   2   4   0     3412.26     3535.46     92.90 o
   4   4   0      872.43      863.59     50.09 o
   6   4   0     9205.34     8735.48    235.18 o
   8   4   0     4064.47     3990.36    405.96 o
  10   4   0      122.79      160.90     97.84 o
  12   4   0      106.26      178.98     95.40 o
   1   5   0    21016.54    21052.72    399.82 o
   3   5   0    44491.91    46780.86    877.70 o
   5   5   0    15525.86    15669.24    264.41 o
   7   5   0     6656.09     6653.05    204.55 o
   9   5   0      922.98      837.51     50.03 o
  11   5   0     8940.67     8866.29    310.15 o
   0   6   0   233854.66   239862.36   1119.43 o
   2   6   0     7663.06     8660.12    329.40 o
   4   6   0    18479.21    19147.71    278.96 o
   6   6   0     3771.10     3957.57    201.21 o
   8   6   0    12607.76    12527.79    791.06 o
  10   6   0    28799.67    28891.22    540.46 o
  12   6   0     9857.15    10132.59    353.29 o
   1   7   0     3534.09     3414.69    101.47 o
   3   7   0     5279.73     4897.91    173.40 o
   5   7   0     4300.06     4550.28    152.85 o
   7   7   0      224.00      197.37     31.73 o
   9   7   0     2813.95     2926.55    289.00 o
  11   7   0     2762.78     2676.20    222.28 o
   0   8   0    12260.01    11861.59    278.24 o
   2   8   0      564.87      690.19     36.14 o
   4   8   0    17876.63    18419.24    295.85 o
   6   8   0     8324.77     8916.52    846.43 o
   8   8   0      244.60      306.35     44.82 o
  10   8   0     8994.60     9245.47    390.06 o
   1   9   0    19692.12    18939.32    269.07 o
   3   9   0    58771.94    59143.64   1228.49 o
   5   9   0     3096.96     2817.41    171.35 o
   7   9   0    10308.38    10069.22    273.76 o
   9   9   0     3078.80     3300.20    166.01 o
  11   9   0    13379.69    14311.05    404.06 o
   0  10   0    59827.48    60181.14    712.36 o
   2  10   0     4487.97     4696.54    150.87 o
   4  10   0     3722.39     3498.83    148.59 o
   6  10   0     5844.46     5753.31    208.92 o
   8  10   0    11119.69    11524.13    510.34 o
  10  10   0     1738.56     1914.58    262.50 o
   1  11   0    27031.05    26202.89    356.56 o
   3  11   0       20.43      101.66     47.55 o
   5  11   0     8107.40     7806.97    308.82 o
   7  11   0      137.14      142.88     80.13 o
   9  11   0     8841.82     8922.10    301.93 o
   0  12   0    86494.61    87133.02    970.82 o
   2  12   0      351.32      358.29    100.36 o
   4  12   0      378.99      458.08     48.79 o
   6  12   0     8319.69     7782.87    258.11 o
   8  12   0      533.90      562.39    110.48 o
  10  12   0    12203.95    12812.48    381.12 o
   1  13   0    10895.66    10778.26    255.81 o
   3  13   0    12302.33    12668.16    948.71 o
   5  13   0     3165.62     3081.79    155.60 o
   7  13   0       53.46       61.74     72.56 o
   9  13   0      615.92      570.34     57.14 o
   0  14   0    10575.20    10433.60    376.47 o
   2  14   0     2501.18     2621.32    139.92 o
   4  14   0     8018.46     7931.46    255.61 o
   6  14   0     7632.84     7298.46    348.38 o
   8  14   0     1231.17     1322.66     85.69 o
   1  15   0      367.19      464.46     40.91 o
   3  15   0     9444.06     9425.01    318.97 o
   5  15   0     1000.79     1204.74    146.20 o
   7  15   0     2506.69     2570.94    143.28 o
   0  16   0    26705.23    26539.21    662.52 o
   2  16   0     2142.41     2516.51    209.35 o
   4  16   0     6307.27     5996.68    245.66 o
   6  16   0       90.03      129.00    110.07 o
   1  17   0     2694.60     2648.26    145.79 o
   3  17   0     1641.02     1919.46    153.57 o
   5  17   0     8751.02     8169.40    307.65 o
   0  18   0     9066.07     9471.83    426.18 o
   2  18   0      181.81      327.19    107.89 o
   4  18   0        4.93      -90.49     93.33 o
 -12   0   1     9743.60     9511.66    319.90 o
 -10   0   1     8957.95     8320.92    316.82 o
  -8   0   1    66620.59    63486.19    746.12 o
  -6   0   1    11167.91    11197.09    217.16 o
  -4   0   1    87265.73    78992.71   1719.57 o
  -2   0   1       21.18      109.12     42.05 o
   0   0   1    49104.46    45432.27   2073.65 o
   2   0   1    24773.39    24985.88    317.40 o
   4   0   1    12130.17    10534.02    185.79 o
   6   0   1   185609.84   181816.53   3067.91 o
   8   0   1    22401.24    22169.83    920.44 o
  10   0   1      242.65      344.27     42.34 o
  12   0   1     2210.40     2111.59    117.76 o
 -13   1   1     1851.24     1713.93     89.18 o
 -11   1   1      941.89      859.85     45.87 o
  -9   1   1      517.38      451.26     27.52 o
  -7   1   1     7624.46     7062.11    133.20 o
  -5   1   1      294.42      369.86     18.43 o
  -3   1   1    44796.61    44325.70    616.67 o
  -1   1   1      171.59      191.88      8.28 o
   1   1   1     5664.04     5440.46     66.08 o
   3   1   1        1.15      116.67     29.21 o
   5   1   1     4854.61     4742.92    101.29 o
   7   1   1     6754.40     6957.84    144.29 o
   9   1   1     3398.84     3178.58    114.98 o
  11   1   1     3512.67     3380.57    124.16 o
 -12   2   1       50.81       19.63     72.42 o
 -10   2   1      190.43      194.27     78.68 o
  -8   2   1     8857.43     8517.70    435.59 o
  -6   2   1    10058.98     9629.86    204.80 o
  -4   2   1    34452.07    32785.35    313.32 o
  -2   2   1    14045.95    13629.91    514.94 o
   0   2   1     7191.80     6957.81    160.40 o
   2   2   1     3009.73     3360.23    105.00 o
   4   2   1    15839.97    15735.63    232.68 o
   6   2   1     1486.50     1565.52    193.09 o
   8   2   1    16047.43    15318.71    328.48 o
  10   2   1     2303.61     2316.66    134.51 o
  12   2   1     2436.71     2344.68    135.21 o
 -13   3   1      873.62      736.06    125.96 o
 -11   3   1     6782.87     6411.80    556.18 o
  -9   3   1    23340.35    22244.90    570.65 o
  -7   3   1   117043.96   111565.48   2375.90 o
  -5   3   1    18309.07    16907.63    254.89 o
  -3   3   1     1922.95     1841.25    167.44 o
  -1   3   1    14464.48    14334.44    269.09 o
   1   3   1      127.46      261.57     22.21 o
   3   3   1   138025.73   131466.50   5959.12 o
   5   3   1     2023.74     1995.35    128.64 o
   7   3   1    45595.40    44657.26    663.68 o
   9   3   1    14134.06    13747.35    382.66 o
  11   3   1     3664.11     3259.69    178.26 o
 -12   4   1       15.62       41.14     84.45 o
 -10   4   1     1589.28     1763.24    102.69 o
  -8   4   1     3978.49     3939.32    295.53 o
  -6   4   1     2686.32     2957.62    265.29 o
  -4   4   1     8667.16     9066.87    405.51 o
  -2   4   1    22130.36    22126.34    279.79 o
   0   4   1    14264.95    13868.88    323.77 o
   2   4   1     1688.91     1905.52     76.77 o
   4   4   1      253.35      279.98     23.12 o
   6   4   1      232.56      321.38     28.50 o
   8   4   1    10726.67    10267.99    277.97 o
  10   4   1      396.51      481.02     49.86 o
  12   4   1      812.99      723.55     71.81 o
 -13   5   1     3422.69     3091.22    598.45 o
 -11   5   1     1169.67     1169.46     78.96 o
  -9   5   1     3827.68     3550.91    167.59 o
  -7   5   1     8848.79     8401.65    220.93 o
  -5   5   1    16405.84    16037.57    609.96 o
  -3   5   1    15906.52    15500.84    762.38 o
  -1   5   1      570.52      943.71     60.32 o
   1   5   1    16964.49    18039.30    593.10 o
   3   5   1    44835.97    44958.70    431.05 o
   5   5   1       37.13       10.90     62.27 o
   7   5   1    18796.44    19509.62    360.46 o
   9   5   1      290.72      273.58     38.62 o
  11   5   1     5537.41     6052.06    448.86 o
 -12   6   1     9059.18     8783.38    868.48 o
 -10   6   1    15794.58    15023.45    762.88 o
  -8   6   1    28521.16    28195.00   1903.22 o
  -6   6   1     1168.35     1140.54     63.83 o
  -4   6   1    98915.63    96243.90   1462.86 o
  -2   6   1      858.09     1028.66     56.67 o
   0   6   1    11250.39    10224.67    159.92 o
   2   6   1      798.29      806.22     42.61 o
   4   6   1    22768.22    22221.38    522.32 o
   6   6   1    71540.00    70207.21    889.81 o
   8   6   1    11512.35    11556.83    301.81 o
  10   6   1     2834.86     2943.82    161.81 o
  12   6   1      338.66      375.10    125.31 o
 -11   7   1     4674.95     4391.95    243.25 o
  -9   7   1      157.46      332.59     69.81 o
  -7   7   1     2292.81     2278.23    214.37 o
  -5   7   1    12458.32    12312.29    240.67 o
  -3   7   1     7319.72     7434.92    161.18 o
  -1   7   1      224.31      281.12     24.79 o
   1   7   1    10350.18    11008.37    186.68 o
   3   7   1     5420.26     5456.00    278.77 o
   5   7   1     4987.23     5070.24    266.28 o
   7   7   1     1351.62     1354.76     89.29 o
   9   7   1     1623.22     1739.45    100.85 o
  11   7   1     1764.04     1980.41    182.54 o
 -12   8   1      693.83      655.57    125.36 o
 -10   8   1      149.56      229.59     50.18 o
  -8   8   1    19222.73    19824.17   1097.65 o
  -6   8   1     6639.74     7029.39    205.54 o
  -4   8   1    44804.08    43252.98   1241.00 o
  -2   8   1     9796.79     9807.33    252.08 o
   0   8   1       67.04       60.36     37.19 o
   2   8   1     5676.15     5705.62    153.58 o
   4   8   1    21415.50    20224.18    324.06 o
   6   8   1     6259.74     6365.04    208.02 o
   8   8   1    12891.29    12854.94    386.04 o
  10   8   1     3865.96     4201.90    688.09 o
 -11   9   1     1642.49     1711.16    101.63 o
  -9   9   1     9756.99     9610.11    646.56 o
  -7   9   1    44366.11    44002.79   2264.46 o
  -5   9   1     6696.00     6441.18    188.21 o
  -3   9   1       56.13      224.75     96.39 o
  -1   9   1    14465.55    14148.46    231.27 o
   1   9   1      740.66      840.90     46.61 o
   3   9   1    69607.32    69738.29    585.77 o
   5   9   1      809.85      899.80     54.41 o
   7   9   1    23162.77    23207.58    424.92 o
   9   9   1     9710.67     9159.60    295.36 o
  11   9   1     2019.42     1980.02    117.13 o
 -10  10   1     2099.62     2114.39    179.19 o
  -8  10   1    16722.78    16126.20    762.53 o
  -6  10   1     5431.59     5245.47    354.65 o
  -4  10   1     1372.65     1295.72     67.46 o
  -2  10   1    11974.96    11557.97    380.64 o
   0  10   1    12445.16    11852.90    225.93 o
   2  10   1     9222.88     9291.06    212.71 o
   4  10   1     2260.36     2431.63    120.45 o
   6  10   1    20020.75    20119.89    381.11 o
   8  10   1      938.50      920.00    140.45 o
  10  10   1       10.21      114.80     85.87 o
 -11  11   1       81.89       17.50     84.83 o
  -9  11   1     1919.66     1876.98    199.02 o
  -7  11   1    23840.45    23295.15    809.74 o
  -5  11   1     5798.03     5237.65    182.76 o
  -3  11   1    30823.77    30682.67    583.36 o
  -1  11   1     1066.71     1045.01     60.17 o
   1  11   1     2041.25     1976.81    171.68 o
   3  11   1    11406.88    11169.26    254.83 o
   5  11   1      283.45      373.72     79.73 o
   7  11   1    30284.39    30100.58    700.94 o
   9  11   1     1987.53     2067.28    115.15 o
 -10  12   1     2799.27     2653.06    180.40 o
  -8  12   1    10107.59    10013.23    970.10 o
  -6  12   1     1248.26     1183.38    148.40 o
  -4  12   1    17222.66    16506.91    323.20 o
  -2  12   1      442.30      535.10     34.36 o
   0  12   1    11507.05    11103.82    245.27 o
   2  12   1      389.93      437.29     36.13 o
   4  12   1     2021.44     1956.83    163.32 o
   6  12   1    32900.18    31799.34    516.61 o
   8  12   1     2665.15     2788.56    143.07 o
  -9  13   1     2138.01     2138.16    128.68 o
  -7  13   1    14505.69    14431.41    935.45 o
  -5  13   1    12728.71    12574.36    444.14 o
  -3  13   1      315.66      346.89     36.93 o
  -1  13   1       61.24      105.85     33.03 o
   1  13   1     6555.87     6453.05    206.40 o
   3  13   1    17206.23    16673.61    341.79 o
   5  13   1     1395.84     1360.54    181.54 o
   7  13   1     7790.34     7851.05    273.55 o
   9  13   1     2387.76     2265.95    198.64 o
  -8  14   1     9109.94     9381.26    808.46 o
  -6  14   1     5722.44     5701.59    226.38 o
  -4  14   1    22624.95    22689.51    455.57 o
  -2  14   1     3351.46     3192.05    237.04 o
   0  14   1     2823.30     2646.71    184.20 o
   2  14   1     3530.71     3600.94    214.22 o
   4  14   1    11257.14    11219.37    306.56 o
   6  14   1     6617.89     6290.18    259.13 o
   8  14   1    11769.49    11813.82    443.75 o
  -7  15   1     9360.40     8780.07    403.96 o
  -5  15   1      473.17      590.32    128.93 o
  -3  15   1      251.95      320.16     74.18 o
  -1  15   1     1197.11     1189.65     68.53 o
   1  15   1        9.29      119.84     68.22 o
   3  15   1    11131.76    10942.17    308.38 o
   5  15   1       71.52      107.71     77.44 o
   7  15   1     1843.93     1798.49     99.60 o
  -6  16   1       13.47      -56.49     94.18 o
  -4  16   1    10522.63    10189.51    310.79 o
  -2  16   1     4418.43     4461.08    203.85 o
   0  16   1      923.44      863.82     55.79 o
   2  16   1     3538.75     3166.01    170.55 o
   4  16   1    10551.86    10527.58    330.26 o
   6  16   1    12093.32    11336.89    368.19 o
  -5  17   1     1822.62     1836.12    109.43 o
  -3  17   1    12758.95    12682.44    410.49 o
  -1  17   1      113.71      107.89     70.51 o
   1  17   1     1332.35     1279.27    107.53 o
   3  17   1     5609.30     5856.12    249.05 o
   5  17   1      139.55       45.34    112.25 o
  -4  18   1     1257.20     1244.47     75.65 o
  -2  18   1       17.70      146.97    105.11 o
   0  18   1     2322.43     2427.67    125.95 o
   2  18   1      120.25       81.21    183.45 o
 -12   0   2    16502.42    15448.88   1045.04 o
 -10   0   2       83.48      207.63     45.23 o
  -8   0   2       54.38      596.97     49.98 o
  -6   0   2    20795.56    21171.27    426.71 o
  -4   0   2    33462.08    29797.98    426.40 o
  -2   0   2    59458.79    60442.90    538.21 o
   0   0   2    17013.10    16498.48    264.18 o
   2   0   2    11961.53     9346.02    234.75 o
   4   0   2     8043.46     8266.50    266.84 o
   6   0   2    16723.29    16431.33    428.81 o
   8   0   2     1421.49     1486.92    125.00 o
  10   0   2    19197.14    19331.18    634.01 o
 -13   1   2      130.11      191.56     61.36 o
 -11   1   2    14940.98    14395.99    310.49 o
  -9   1   2       44.80       17.98     38.32 o
  -7   1   2     3106.66     3285.06    148.74 o
  -5   1   2     3052.39     3302.79    210.98 o
  -3   1   2     2689.54     2368.98     86.04 o
  -1   1   2    18313.30    17843.92    460.09 o
   1   1   2    24090.23    25246.54    252.43 o
   3   1   2    28592.98    27540.24    313.31 o
   5   1   2        6.16      118.87     42.46 o
   7   1   2     1663.44     1714.99    102.08 o
   9   1   2      259.13      275.01     69.62 o
  11   1   2     7539.59     7819.92    446.70 o
 -12   2   2     7665.93     7486.06    293.16 o
 -10   2   2     8900.63     8264.43    587.87 o
  -8   2   2     9631.99    10309.68    380.97 o
  -6   2   2       13.82       41.25     70.21 o
  -4   2   2     2608.66     2559.00    167.26 o
  -2   2   2      860.73      867.28     67.08 o
   0   2   2    87895.48    88598.65    581.72 o
   2   2   2     9124.84     8930.83    216.27 o
   4   2   2    17993.61    18413.56    375.76 o
   6   2   2     5806.03     5547.72    246.08 o
   8   2   2      162.28      200.32     95.60 o
  10   2   2    10032.42     9921.57    439.10 o
 -13   3   2    21448.71    21414.32    512.93 o
 -11   3   2    17048.55    15185.44   1304.75 o
  -9   3   2        1.47       69.74     49.41 o
  -7   3   2     6298.93     6374.76    306.61 o
  -5   3   2    48704.33    49593.29    747.06 o
  -3   3   2    10477.81    12279.03    292.80 o
  -1   3   2   261647.19   268336.75   1082.64 o
   1   3   2     1769.14     2112.37    102.06 o
   3   3   2       30.12      102.73     22.21 o
   5   3   2      108.70      189.61     28.96 o
   7   3   2     4322.28     4399.83    237.95 o
   9   3   2    39036.71    37023.65    784.66 o
  11   3   2     8886.41     9985.19    468.71 o
 -12   4   2      260.46      192.67     80.78 o
 -10   4   2     4580.34     4029.13    296.31 o
  -8   4   2     2643.43     3049.17    233.85 o
  -6   4   2       93.44      216.97     46.41 o
  -4   4   2      574.54      536.04     49.20 o
  -2   4   2     4519.47     4769.07    158.74 o
   0   4   2     1120.65      878.06     57.56 o
   2   4   2     2008.96     2205.14    111.98 o
   4   4   2    13939.45    14510.88    332.92 o
   6   4   2     1710.29     1921.39    146.85 o
   8   4   2        6.03       65.84     62.67 o
  10   4   2        0.46      103.13     83.69 o
 -13   5   2     1415.26     1478.72     93.00 o
 -11   5   2    20618.56    18686.43    425.78 o
  -9   5   2      739.35      772.41     50.10 o
  -7   5   2    21013.50    22319.65    595.79 o
  -5   5   2        7.61      147.55     74.17 o
  -3   5   2    20834.03    20997.59    381.66 o
  -1   5   2     2749.31     2085.58    103.70 o
   1   5   2     8058.55     8096.42    208.82 o
   3   5   2    86365.59    87264.38    780.93 o
   7   5   2      941.35     1055.81     79.35 o
   9   5   2      159.38      105.12     83.70 o
  11   5   2    11561.58    10557.90    474.17 o
 -12   6   2     9606.69     9467.92    328.60 o
 -10   6   2     7451.75     7369.48    417.19 o
  -8   6   2     3832.24     4215.91    281.59 o
  -6   6   2    32613.28    35033.56    712.11 o
  -4   6   2   126909.07   131995.72   1139.87 o
  -2   6   2    19020.31    19650.65    351.08 o
   0   6   2      771.70      716.65     57.14 o
   2   6   2    62294.55    63955.50    645.75 o
   4   6   2     9536.17     9558.49    286.72 o
   6   6   2    37028.11    36419.63    627.94 o
   8   6   2     1232.28     1176.89     94.83 o
  10   6   2    10820.32     9905.69    427.21 o
 -11   7   2     1037.74     1086.90     67.95 o
  -9   7   2      612.66      709.93    118.62 o
  -7   7   2     3484.49     3685.84    259.33 o
  -5   7   2     6550.42     6470.26    292.33 o
  -3   7   2        5.85      123.75     77.35 o
  -1   7   2     7524.13     8243.50    230.53 o
   1   7   2     8718.90     8717.63    242.18 o
   3   7   2     1243.14     1280.26     92.86 o
   5   7   2      369.94      498.65     40.46 o
   7   7   2     6241.97     6601.16    302.44 o
   9   7   2     1703.62     1596.85    135.72 o
  11   7   2      387.21      372.09     72.20 o
 -12   8   2    13015.13    13005.23    903.31 o
 -10   8   2     8333.61     8450.02    279.12 o
  -8   8   2    15869.75    15658.30    558.10 o
  -6   8   2     1076.20     1131.68     92.06 o
  -4   8   2    13058.64    13021.27    374.47 o
  -2   8   2     1072.28     1086.15     89.69 o
   0   8   2    83381.20    83688.08    770.39 o
   2   8   2    21665.26    21267.79    403.08 o
   4   8   2    25612.55    24939.41    486.11 o
   6   8   2      474.09      511.75     52.37 o
   8   8   2     1636.07     1652.40    126.19 o
  10   8   2    13393.07    13119.33    513.80 o
 -11   9   2     7304.04     7049.45    917.38 o
  -9   9   2       21.40      143.22     68.53 o
  -7   9   2     7952.11     8172.98    392.90 o
  -5   9   2    17108.36    17590.43    487.35 o
  -3   9   2     6025.41     5827.06    239.76 o
  -1   9   2    95812.77    95919.14    890.44 o
   1   9   2      489.14      666.90     54.75 o
   3   9   2     1931.80     1805.25    145.28 o
   5   9   2      222.97      298.70     41.25 o
   7   9   2      889.28      883.96     66.65 o
   9   9   2    31759.39    31028.35    747.46 o
 -10  10   2      214.89      638.59    231.46 o
  -8  10   2      879.01     1054.96     93.24 o
  -6  10   2       16.60      300.26     55.13 o
  -4  10   2     1646.80     1641.51    136.92 o
  -2  10   2     7382.73     7365.65    274.47 o
   0  10   2      301.70      394.31     38.88 o
   2  10   2     1279.91     1035.73     82.14 o
   4  10   2     1850.89     1777.68    128.99 o
   6  10   2     2160.77     2102.79    163.13 o
   8  10   2       58.42       45.62    101.94 o
 -11  11   2    28222.05    26715.92   1589.57 o
  -9  11   2      559.84      610.56     52.95 o
  -7  11   2     1502.30     1399.20     98.02 o
  -5  11   2       24.99       55.93     81.71 o
  -3  11   2     7471.89     7334.18    302.24 o
  -1  11   2    56512.07    56245.30    755.16 o
   1  11   2     9090.42     8517.95    297.65 o
   3  11   2    36472.13    36768.04    635.05 o
   5  11   2      739.21      699.84     57.92 o
   7  11   2        1.71       28.56    100.75 o
   9  11   2     2442.86     2369.42    201.62 o
 -10  12   2     1112.85     1099.68     71.59 o
  -8  12   2       36.15      -81.58     81.58 o
  -6  12   2     7778.91     7609.42    376.50 o
  -4  12   2    17732.10    18234.97    507.40 o
  -2  12   2    12871.39    12142.39    391.99 o
   0  12   2      275.18      259.83     47.60 o
   2  12   2     4221.25     4357.96    231.96 o
   4  12   2      481.42      499.45     49.59 o
   6  12   2    13394.47    12726.97    442.31 o
   8  12   2      156.30      132.49    130.11 o
  -9  13   2     1172.73     1390.86    216.44 o
  -7  13   2      718.46      605.40     88.47 o
  -5  13   2     9873.19     9406.00    410.53 o
  -3  13   2        7.87       13.09     78.93 o
  -1  13   2    28656.06    28649.87    598.77 o
   1  13   2      926.09      968.89     71.42 o
   3  13   2        3.43      -12.30     83.69 o
   5  13   2       54.74       55.13    109.87 o
   7  13   2     5009.02     4442.58    292.31 o
  -8  14   2     5694.83     5695.61    447.07 o
  -6  14   2      195.37      246.33    132.49 o
  -4  14   2     4833.98     4904.62    292.34 o
  -2  14   2     3234.19     3189.34    232.66 o
   0  14   2    41470.02    41088.81    748.87 o
   2  14   2     9967.30     9764.64    382.68 o
   4  14   2     5774.74     6435.49    322.99 o
   6  14   2      534.37      654.16     73.79 o
  -7  15   2     3663.59     3629.52    266.79 o
  -5  15   2     4452.70     4191.22    303.40 o
  -3  15   2     2894.29     2657.70    200.87 o
  -1  15   2    18670.29    18097.51    515.98 o
   1  15   2      150.34       96.79    108.29 o
   3  15   2     2249.85     2244.80    177.81 o
   5  15   2        7.24      -31.73    108.68 o
  -6  16   2      306.32      402.23     80.13 o
  -4  16   2    13954.30    15019.51    539.43 o
  -2  16   2     9397.42     9721.75    417.14 o
   0  16   2     2694.45     2685.27    199.66 o
   2  16   2     8395.75     7931.43    378.84 o
   4  16   2      573.61      295.54    139.64 o
  -5  17   2     1156.80     1001.82     99.98 o
  -3  17   2     6031.03     5836.91    341.24 o
  -1  17   2     8621.68     9046.60    411.84 o
   1  17   2     1587.14     1580.88    104.36 o
   3  17   2    19833.89    19183.62    613.05 o
  -2  18   2      433.48      282.05    156.30 o
   0  18   2     2829.63     2898.34    205.61 o
 -12   0   3     1381.18     1449.49    111.10 o
 -10   0   3    11102.48    10584.63    420.69 o
  -8   0   3   106038.55   102487.87   1147.70 o
  -6   0   3     3436.25     3251.54    181.15 o
  -4   0   3     7597.66     8169.68    254.11 o
  -2   0   3    17908.15    19031.70    329.26 o
   0   0   3     1148.46     1553.16    113.52 o
   2   0   3    89510.34    90541.16    857.40 o
   4   0   3     2504.98     2654.38    167.56 o
   6   0   3    34336.13    33605.64    674.71 o
   8   0   3     2485.24     2390.37    200.06 o
  10   0   3     2384.92     2966.37    227.42 o
 -13   1   3     1334.10     1298.58     84.03 o
 -11   1   3     2410.29     2286.57    117.09 o
  -9   1   3     4314.22     4304.24    181.16 o
  -7   1   3     7396.65     7272.07    256.00 o
  -5   1   3    50892.67    50846.46    593.63 o
  -3   1   3      294.58      316.35     22.89 o
  -1   1   3      586.48      937.98     59.72 o
   1   1   3     3203.58     3262.08    110.57 o
   3   1   3    23769.55    24107.20    768.32 o
   5   1   3    10076.92    10400.06    249.18 o
   7   1   3    13245.05    13264.23    407.88 o
   9   1   3     4286.61     4635.54    223.93 o
  11   1   3      328.60      442.12     56.33 o
 -12   2   3       32.85      197.53     57.91 o
 -10   2   3      152.26      154.30    136.45 o
  -8   2   3    45330.14    45315.41    827.19 o
  -6   2   3     4350.83     4148.47    243.21 o
  -4   2   3    26726.49    25789.88    547.41 o
  -2   2   3    20120.66    19540.79    314.69 o
   0   2   3      837.85      832.17     64.69 o
   2   2   3    24668.91    25054.65    426.83 o
   4   2   3    12155.47    12602.61    350.80 o
   6   2   3    34884.36    35477.78    671.93 o
   8   2   3      566.55      667.27     76.57 o
  10   2   3     4277.50     4535.90    310.52 o
 -13   3   3     9679.88     9082.94    511.72 o
 -11   3   3     6308.37     5907.07    385.43 o
  -9   3   3    19200.28    19754.57    596.31 o
  -7   3   3      870.26      906.25     70.63 o
  -5   3   3    76945.20    80055.20   1038.63 o
  -3   3   3     5488.39     5969.50    207.27 o
  -1   3   3    14216.77    13975.62    268.72 o
   1   3   3     9934.03     9530.12    246.81 o
   3   3   3    12193.28    12134.05    318.24 o
   5   3   3    76217.50    76163.02    913.24 o
   7   3   3    18467.78    18069.19    507.85 o
   9   3   3      434.69      477.62     70.61 o
 -12   4   3       23.21        0.00    113.04 o
 -10   4   3     2019.26     2240.42    186.14 o
  -8   4   3     7435.00     6728.27    369.44 o
  -6   4   3      954.44     1078.51     85.71 o
  -4   4   3    13323.89    13649.35    360.88 o
  -2   4   3      627.27      649.13     53.96 o
   0   4   3     5237.16     5075.58    174.21 o
   2   4   3      226.05      315.76     34.12 o
   4   4   3     2232.22     2531.64    163.96 o
   6   4   3     4940.39     4927.71    252.29 o
   8   4   3        2.38      105.51     98.77 o
  10   4   3     1139.39     1084.75     96.41 o
 -13   5   3     1330.83     1059.79    114.67 o
 -11   5   3     6894.02     7198.50    443.50 o
  -9   5   3    13944.00    13600.62    536.63 o
  -7   5   3    37519.61    41329.64    829.91 o
  -5   5   3    87130.31    86562.02   1035.10 o
  -3   5   3       25.08       21.42     50.77 o
  -1   5   3     3768.08     3976.01    156.97 o
   1   5   3     7052.64     6619.00    215.70 o
   3   5   3    69264.77    68148.10    766.28 o
   5   5   3     5536.06     5391.78    254.35 o
   7   5   3    19438.90    18741.63    518.67 o
   9   5   3    18031.14    17589.52    569.53 o
 -12   6   3     2872.15     3262.83    265.55 o
 -10   6   3    14080.89    15344.75    583.84 o
  -8   6   3    36487.75    40485.77    871.44 o
  -6   6   3     4100.00     4221.36    259.02 o
  -4   6   3      101.54      191.59     78.94 o
  -2   6   3      622.67      668.94     54.36 o
   0   6   3     5763.13     5490.30    195.27 o
   2   6   3    96958.32    97931.31    895.14 o
   4   6   3      122.34      143.59     31.73 o
   6   6   3    10034.43     9880.47    368.86 o
   8   6   3     2750.79     3432.83    259.61 o
  10   6   3     2163.94     2055.34    173.03 o
 -11   7   3      432.01      424.06     85.69 o
  -9   7   3       91.89      -96.78    151.13 o
  -7   7   3     3685.32     4051.68    278.00 o
  -5   7   3     2802.12     2849.43    202.91 o
  -3   7   3      181.87      252.68     34.11 o
  -1   7   3     1125.67     1179.02     89.69 o
   1   7   3     2505.14     2487.59    148.90 o
   3   7   3     2466.14     2385.26    165.16 o
   5   7   3      866.41      880.81     72.21 o
   7   7   3      781.93      880.36     67.84 o
   9   7   3     1130.46     1071.65     92.05 o
 -12   8   3      426.64      499.03     95.60 o
 -10   8   3      445.56      298.31    141.62 o
  -8   8   3    36992.79    39978.42    894.19 o
  -6   8   3    11616.16    11366.40    419.36 o
  -4   8   3    51484.05    52173.40    744.98 o
  -2   8   3     8275.88     8242.24    272.22 o
   0   8   3      688.60      692.74     49.99 o
   2   8   3    18377.49    18848.58    410.16 o
   4   8   3     7967.79     8256.07    303.85 o
   6   8   3    54257.25    54568.59    869.74 o
   8   8   3        8.19     -105.11    105.11 o
 -11   9   3     1535.66     1665.38    139.28 o
  -9   9   3     9787.46    11347.62    493.60 o
  -7   9   3      660.23      689.52     71.81 o
  -5   9   3     9682.87     9651.10    367.74 o
  -3   9   3     5629.65     5646.63    245.25 o
  -1   9   3     6741.86     6855.80    248.94 o
   1   9   3     9294.63     9101.14    295.72 o
   3   9   3      407.01      389.96     44.03 o
   5   9   3    18718.55    18136.88    494.25 o
   7   9   3     3680.47     3477.74    245.38 o
   9   9   3     1194.10     1193.86    100.38 o
 -10  10   3      381.47      569.64     75.77 o
  -8  10   3      326.36      544.65     72.59 o
  -6  10   3     1232.94     1345.16    106.74 o
  -4  10   3      947.53     1038.76     86.89 o
  -2  10   3     1114.82     1174.14     97.22 o
   0  10   3     1001.22     1192.35     97.21 o
   2  10   3      153.77      358.59     46.41 o
   4  10   3     1103.53     1276.84    114.67 o
   6  10   3     2276.94     2096.82    157.97 o
   8  10   3      119.33      236.81    104.32 o
  -9  11   3    16578.63    18161.12    669.30 o
  -7  11   3    13712.66    14395.01    557.91 o
  -5  11   3    39366.81    40043.88    776.55 o
  -3  11   3     1598.96     1571.55    137.31 o
  -1  11   3      268.80      328.06     46.02 o
   1  11   3       26.47      113.84     71.00 o
   3  11   3    29155.06    29160.11    597.89 o
   5  11   3    10758.28    10164.00    393.48 o
   7  11   3    19106.26    19169.89    589.94 o
 -10  12   3     7581.55     8994.17    497.93 o
  -8  12   3     7771.29     8054.41    442.39 o
  -6  12   3       26.25      134.46     94.80 o
  -4  12   3       98.91      226.10    101.94 o
  -2  12   3      105.72      201.90     38.48 o
   0  12   3     6141.27     6585.57    294.88 o
   2  12   3    18495.80    19011.13    492.20 o
   4  12   3      103.95      184.84     45.62 o
   6  12   3      965.62      895.06     79.75 o
  -9  13   3     5151.44     4734.12    374.12 o
  -7  13   3       49.02      199.12    143.59 o
  -5  13   3      617.94      569.29     69.03 o
  -3  13   3       14.91       92.82    118.20 o
  -1  13   3      145.83      159.06     42.84 o
   1  13   3     7568.88     7352.75    323.59 o
   3  13   3     2075.08     2289.99    170.66 o
   5  13   3     3457.44     3774.35    258.85 o
   7  13   3      544.47      532.77     79.34 o
  -8  14   3    20732.93    20796.98    755.95 o
  -6  14   3     2706.47     2496.71    190.53 o
  -4  14   3    20643.68    20861.12    596.40 o
  -2  14   3      820.73      991.06     69.03 o
   0  14   3       24.08       53.55     71.00 o
   2  14   3     5949.63     5515.69    286.05 o
   4  14   3     2638.17     2622.86    209.97 o
   6  14   3    23060.75    22457.51    648.21 o
  -7  15   3     4591.40     4522.20    346.67 o
  -5  15   3      651.32      684.73     77.76 o
  -3  15   3     6082.38     6376.26    338.90 o
  -1  15   3     5677.17     5639.52    307.48 o
   1  15   3     2629.45     2836.44    222.68 o
   3  15   3     2504.52     2343.32    177.42 o
   5  15   3     6340.78     6222.38    365.48 o
  -6  16   3     1579.06     1395.15    118.64 o
  -4  16   3      185.28      217.37    125.35 o
  -2  16   3      891.00      872.03     80.54 o
   0  16   3      187.31      247.12     52.36 o
   2  16   3     8485.33     8230.67    398.69 o
   4  16   3      288.23      264.98    140.03 o
  -3  17   3      955.97     1015.66     90.06 o
  -1  17   3     1753.17     1740.85    132.54 o
   1  17   3      225.60      209.04    104.32 o
 -12   0   4    24696.64    24844.35    741.74 o
 -10   0   4     4789.35     4348.28    278.84 o
  -8   0   4      563.94      478.45     58.32 o
  -6   0   4     9914.17     9927.98    339.67 o
  -4   0   4     2719.15     3113.90    191.02 o
  -2   0   4   151623.83   155375.52   1174.22 o
   0   0   4    30217.64    32688.61    544.09 o
   2   0   4       53.93       30.54     67.83 o
   4   0   4      124.80      324.47     51.57 o
   6   0   4        6.04      107.49    114.23 o
   8   0   4    20429.50    21335.04    663.68 o
 -13   1   4     7743.32     7098.44    302.08 o
 -11   1   4     1939.20     1896.82    102.27 o
  -9   1   4     4368.99     4618.95    280.62 o
  -7   1   4     5560.99     5661.75    230.33 o
  -5   1   4     5121.47     5274.59    221.81 o
  -3   1   4      612.69      673.89     66.66 o
  -1   1   4    37731.66    38095.29   1208.51 o
   1   1   4    20496.07    21572.10    521.84 o
   3   1   4     2567.90     2774.38    137.80 o
   5   1   4      544.57      493.66     73.00 o
   7   1   4     3170.14     3440.35    180.65 o
   9   1   4    10316.58    11447.67    418.97 o
 -12   2   4    19291.83    19079.88    691.25 o
 -10   2   4     6030.84     6000.82    370.33 o
  -8   2   4        4.58      226.09    107.09 o
  -6   2   4       64.04      431.17     59.90 o
  -4   2   4    19894.64    20315.57    476.12 o
  -2   2   4    58872.59    59554.31    644.47 o
   0   2   4     2404.04     2526.99    149.70 o
   2   2   4    31119.06    33609.64    570.70 o
   4   2   4     4503.02     4425.26    237.57 o
   6   2   4     1989.42     2072.95    169.87 o
   8   2   4     2344.50     2600.87    216.71 o
 -13   3   4     2720.49     2512.06    188.53 o
 -11   3   4     2088.80     2119.31    196.85 o
  -9   3   4     5436.60     4811.54    322.62 o
  -7   3   4    24007.82    25537.04    683.27 o
  -5   3   4    26371.38    26139.28    620.57 o
  -3   3   4      647.80      780.83     48.40 o
  -1   3   4    10851.22    10946.27    282.20 o
   1   3   4    13873.65    13125.17    340.71 o
   3   3   4    29756.40    31206.00    582.28 o
   5   3   4    10829.30    11901.37    408.79 o
   7   3   4       32.90      128.12     81.71 o
   9   3   4     5064.60     6693.68    383.65 o
 -12   4   4     7205.23     6648.60    455.00 o
 -10   4   4     1452.77     1578.13    126.98 o
  -8   4   4        4.07      133.27    115.82 o
  -6   4   4     2682.13     2610.16    198.92 o
  -4   4   4    15446.71    15019.67    391.20 o
  -2   4   4    10695.26    10781.28    283.73 o
   0   4   4     2827.43     2867.62    164.01 o
   2   4   4    20410.34    20394.74    443.34 o
   4   4   4     3452.29     3243.22    210.07 o
   6   4   4     2437.03     2729.33    203.23 o
   8   4   4     1184.21     1264.91    102.76 o
 -11   5   4      195.85      279.25    170.96 o
  -9   5   4    10061.19    10909.83    508.05 o
  -7   5   4     1677.32     2270.12    190.50 o
  -5   5   4    55548.26    57100.89    856.94 o
  -3   5   4     6064.92     6020.23    233.02 o
  -1   5   4    73897.23    74597.54    772.40 o
   1   5   4    41928.13    42231.18    619.61 o
   3   5   4     1607.95     1618.84    122.63 o
   5   5   4      159.89      249.11     46.41 o
   7   5   4     6280.78     6827.85    352.04 o
   9   5   4    23676.32    23577.48    734.53 o
 -12   6   4    10280.73    10998.38    566.68 o
 -10   6   4     3891.23     4597.76    339.90 o
  -8   6   4     3016.25     3426.69    256.48 o
  -6   6   4     7260.16     7529.57    353.12 o
  -4   6   4     1739.78     1984.55    152.41 o
  -2   6   4    32667.17    34493.98    536.38 o
   0   6   4    13442.62    13733.92    346.89 o
   2   6   4     2038.92     2129.57    158.38 o
   4   6   4     4272.51     4131.62    227.99 o
   6   6   4      474.58      500.64     57.12 o
   8   6   4    12262.22    13239.05    505.34 o
 -11   7   4       14.62      143.19    130.50 o
  -9   7   4     1816.86     2057.69    159.93 o
  -7   7   4     3309.79     3477.12    264.45 o
  -5   7   4      285.51       24.59    113.45 o
  -3   7   4     1920.01     1867.96    146.07 o
  -1   7   4     6916.06     6840.95    248.15 o
   1   7   4     4966.50     5152.52    234.04 o
   3   7   4        2.58      -54.74     76.55 o
   5   7   4     2894.08     2665.38    189.76 o
   7   7   4     2641.18     3153.58    224.26 o
 -10   8   4     7127.11     8036.27    468.93 o
  -8   8   4       20.50      -40.06     94.01 o
  -6   8   4     1095.29     1244.33    103.56 o
  -4   8   4    23952.21    24803.30    535.93 o
  -2   8   4    58105.08    57934.84    757.52 o
   0   8   4       78.71      -79.73     79.73 o
   2   8   4    46125.01    46256.38    717.18 o
   4   8   4      602.62      548.27     57.92 o
   6   8   4     5202.95     5522.07    311.81 o
   8   8   4     2433.55     2292.82    192.89 o
 -11   9   4     1180.01     1691.01    165.45 o
  -9   9   4     2560.08     2895.17    238.55 o
  -7   9   4    21226.77    22088.26    657.41 o
  -5   9   4     9625.58    10447.13    388.73 o
  -3   9   4       32.52       85.28     88.06 o
  -1   9   4     5047.68     5274.17    238.80 o
   1   9   4      688.04      746.26     56.34 o
   3   9   4    14261.77    13873.51    424.67 o
   5   9   4     4190.91     4275.32    274.01 o
   7   9   4       56.04       51.56     98.77 o
 -10  10   4      177.70      261.80    152.32 o
  -8  10   4      183.15       62.28    119.00 o
  -6  10   4     6982.44     6553.58    350.97 o
  -4  10   4     1252.92     1409.05    111.50 o
  -2  10   4     2432.20     2254.74    155.21 o
   0  10   4      360.53      336.40     49.98 o
   2  10   4     1263.74     1174.53     91.66 o
   4  10   4     3151.11     2876.67    198.50 o
   6  10   4      302.74      178.11    124.16 o
  -9  11   4     4599.04     4812.28    382.82 o
  -7  11   4     1655.15     1639.30    125.00 o
  -5  11   4    12094.86    13070.92    470.52 o
  -3  11   4     6709.01     6638.87    298.10 o
  -1  11   4    63547.34    65108.75    903.79 o
   1  11   4    12267.20    12095.30    404.88 o
   3  11   4     2828.78     2632.67    190.54 o
   5  11   4       76.82       46.41    103.53 o
   7  11   4     1086.56     1232.71     99.58 o
  -8  12   4       12.61       44.42    112.65 o
  -6  12   4      987.91      965.31     90.46 o
  -4  12   4     5259.15     5150.76    293.57 o
  -2  12   4    10587.86    11453.60    401.47 o
   0  12   4     6170.50     6157.13    304.78 o
   2  12   4      303.14      203.89    102.74 o
   4  12   4      748.03      773.61     78.95 o
   6  12   4     1169.98     1117.68     90.86 o
  -9  13   4       58.00      122.96    101.54 o
  -7  13   4     1076.20      991.10    100.78 o
  -5  13   4      454.52      633.52     74.18 o
  -3  13   4     3710.69     4055.18    266.82 o
  -1  13   4      615.75      288.81    136.87 o
   1  13   4       32.16       55.93     65.45 o
   3  13   4      300.14      422.86     66.64 o
   5  13   4      454.92      401.06     74.97 o
  -8  14   4      400.12      239.99    162.64 o
  -6  14   4      861.24      988.27     89.27 o
  -4  14   4    11250.33    11585.00    462.29 o
  -2  14   4    31912.05    33619.43    746.52 o
   0  14   4     2666.15     2310.93    182.99 o
   2  14   4    21678.27    22179.47    634.62 o
   4  14   4      233.38      372.87     59.50 o
  -5  15   4      261.94      354.63     67.83 o
  -3  15   4       80.06      101.15    117.01 o
  -1  15   4     1233.02     1287.13    109.11 o
   1  15   4       44.40      213.00    107.49 o
   3  15   4     5698.07     6160.63    351.53 o
  -4  16   4       12.46      -38.08    111.85 o
  -2  16   4     2912.24     3670.47    248.48 o
   0  16   4      465.98      263.01    132.50 o
 -12   0   5      265.34      331.62     69.81 o
 -10   0   5     3082.91     2814.67    234.62 o
  -8   0   5      424.53      467.31     63.47 o
  -6   0   5    22584.86    24010.62    579.66 o
  -4   0   5    45524.98    47700.29    956.06 o
  -2   0   5        3.98      -21.42     76.95 o
   0   0   5     7978.89     8599.87    330.60 o
   2   0   5     1192.65     1463.04    108.33 o
   4   0   5     8589.64     9214.36    398.10 o
   6   0   5    41168.65    45413.38    964.79 o
   8   0   5     1145.70     1131.96    108.71 o
 -11   1   5       26.97      142.81    105.31 o
  -9   1   5    12805.06    13110.29    691.00 o
  -7   1   5     4554.44     4720.13    197.30 o
  -5   1   5     5320.96     5552.61    267.66 o
  -3   1   5      265.76      446.77    194.18 o
  -1   1   5     3945.22     3915.91    159.85 o
   1   1   5     3252.24     3794.36    158.80 o
   3   1   5      430.03      488.10    151.54 o
   5   1   5    12410.69    13428.68    812.30 o
   7   1   5      273.13      308.30     54.08 o
 -12   2   5     3246.38     3496.14    266.77 o
 -10   2   5    18437.61    18490.49    648.67 o
  -8   2   5     7785.32     8159.74    403.18 o
  -6   2   5    17430.25    19170.44    644.43 o
  -4   2   5      703.77      766.52     57.13 o
  -2   2   5      114.75      193.18     30.54 o
   0   2   5      282.99      363.37     45.62 o
   2   2   5    28910.15    29767.09    613.22 o
   4   2   5     5825.21     5770.81    296.43 o
   6   2   5     5211.43     5473.25    330.88 o
   8   2   5     5722.30     6051.55    391.65 o
 -11   3   5     4456.66     4576.33    304.98 o
  -9   3   5    25873.75    26304.03    797.29 o
  -7   3   5     1836.17     1999.89    161.93 o
  -5   3   5    13828.22    13875.18    445.62 o
  -3   3   5       46.17       34.11     65.05 o
  -1   3   5    13776.66    13334.71    363.19 o
   1   3   5    15951.59    16781.25    432.36 o
   3   3   5     8331.00     8886.30    348.39 o
   5   3   5     8882.41     9475.50    400.45 o
   7   3   5     2605.63     2564.08    214.33 o
 -12   4   5     3029.30     3340.70    283.02 o
 -10   4   5     3181.90     3446.70    274.72 o
  -8   4   5      135.67      173.74    153.91 o
  -6   4   5    10257.07    10301.12    440.59 o
  -4   4   5       13.33       60.29     60.29 o
  -2   4   5     7562.69     7711.42    266.88 o
   0   4   5      374.27      366.15     44.83 o
   2   4   5     4794.94     4762.92    253.46 o
   4   4   5     6680.69     6858.24    331.47 o
   6   4   5      998.11      980.78     84.11 o
   8   4   5      478.46      598.61     81.32 o
 -11   5   5      757.63      909.29    103.15 o
  -9   5   5    26377.58    29322.08    874.36 o
  -7   5   5     7167.10     7290.79    402.70 o
  -5   5   5     9723.09     9456.08    361.74 o
  -3   5   5      680.28      795.07     63.48 o
  -1   5   5      223.61      260.62     38.87 o
   1   5   5    28160.62    27743.56    570.13 o
   3   5   5     3398.80     3546.96    233.87 o
   5   5   5    25934.09    26292.40    658.02 o
   7   5   5      331.19      425.64     75.77 o
 -12   6   5     1379.16     1701.39    161.89 o
 -10   6   5      959.57     1062.89    113.07 o
  -8   6   5     2404.33     2739.58    213.15 o
  -6   6   5    19849.16    20795.26    593.12 o
  -4   6   5    23678.02    23743.00    529.34 o
  -2   6   5      525.96      527.24     47.61 o
   0   6   5      869.47      959.37     78.16 o
   2   6   5     1197.86     1174.52    114.67 o
   4   6   5     3666.40     3641.10    246.58 o
   6   6   5    26625.10    26017.50    703.38 o
 -11   7   5      201.82      281.24    151.53 o
  -9   7   5     1566.01     1794.80    151.58 o
  -7   7   5      307.54      223.33     59.50 o
  -5   7   5     2569.75     2695.83    209.60 o
  -3   7   5      374.33      286.81     41.65 o
  -1   7   5      498.14      574.44     49.59 o
   1   7   5     2622.54     2638.30    192.93 o
   3   7   5        1.63       65.84     95.99 o
   5   7   5       14.38       47.20     98.37 o
   7   7   5     2057.42     2113.62    158.74 o
 -10   8   5    18249.34    19343.39    748.39 o
  -8   8   5     8068.41     7920.54    436.10 o
  -6   8   5    32957.85    34860.23    771.04 o
  -4   8   5        8.10       47.99     86.87 o
  -2   8   5     1401.68     1331.74    100.40 o
   0   8   5      107.54      177.31     42.84 o
   2   8   5    29712.18    28534.72    628.20 o
   4   8   5    12843.57    13511.36    475.27 o
   6   8   5    10016.03    10804.71    463.67 o
  -9   9   5    15017.28    15723.01    652.25 o
  -7   9   5     2027.64     2102.63    179.78 o
  -5   9   5     3620.36     3963.98    252.94 o
  -3   9   5      946.61     1147.44     88.87 o
  -1   9   5    11402.72    11278.54    388.87 o
   1   9   5    17317.88    17215.03    489.17 o
   3   9   5     6919.54     6131.64    323.89 o
   5   9   5     2703.97     2685.19    206.40 o
 -10  10   5      197.87      211.03    207.06 o
  -8  10   5        8.46      130.89    141.21 o
  -6  10   5      470.24      407.01     65.85 o
  -4  10   5     4321.34     4458.37    252.98 o
  -2  10   5      603.65      631.18     54.35 o
   0  10   5      418.33      537.12     55.93 o
   2  10   5      140.97      109.48     55.14 o
   4  10   5       52.12       15.87    110.67 o
   6  10   5     2585.62     2848.13    221.87 o
  -9  11   5    31392.51    34132.83    972.16 o
  -7  11   5     7371.63     7927.32    417.69 o
  -5  11   5    17308.78    16951.34    545.61 o
  -3  11   5     2525.68     2778.12    208.79 o
  -1  11   5     3403.99     3122.64    221.15 o
   1  11   5    14230.95    14580.10    475.45 o
   3  11   5     3046.03     3210.64    238.97 o
   5  11   5    34073.20    34187.61    821.14 o
  -8  12   5      103.17      183.65    151.92 o
  -6  12   5     3426.86     3474.57    237.81 o
  -4  12   5    11221.26    11379.81    444.80 o
  -2  12   5      237.02      114.64    118.61 o
   0  12   5      306.67      337.97     57.12 o
   2  12   5      212.21      202.70    101.94 o
   4  12   5     2047.74     2282.67    192.07 o
  -7  13   5      228.57      255.06     73.38 o
  -5  13   5     2840.84     2861.13    219.90 o
  -3  13   5       82.64      110.27     87.66 o
  -1  13   5      627.60      603.40     76.17 o
   1  13   5      351.12      302.27    130.11 o
   3  13   5      633.15      848.16     80.53 o
  -6  14   5    23869.29    25222.51    756.86 o
  -4  14   5       97.85      141.61     99.96 o
  -2  14   5      331.93      133.28    143.20 o
   0  14   5       67.38      215.78    101.15 o
   2  14   5    27209.63    27031.87    739.08 o
  -3  15   5      127.31      182.46     96.39 o
  -1  15   5     2554.93     3084.28    227.42 o
 -12   0   6    12440.50    11770.39    555.40 o
 -10   0   6    14776.39    14232.83    548.32 o
  -8   0   6     5505.32     4691.43    298.35 o
  -6   0   6     5879.86     5902.91    320.28 o
  -4   0   6     5061.80     4694.87    257.45 o
  -2   0   6    31486.70    29931.51    655.97 o
   0   0   6     5758.15     5762.67    306.77 o
   2   0   6    39234.07    40341.18    825.39 o
   4   0   6      224.87      453.00     66.24 o
   6   0   6      759.25      956.10     91.25 o
 -11   1   6     1441.60     1327.87    113.09 o
  -9   1   6     2399.33     2291.17    129.50 o
  -7   1   6     2765.07     3053.37    252.28 o
  -5   1   6     5061.02     4714.38    253.86 o
  -3   1   6    24025.33    24535.74   1440.30 o
  -1   1   6      755.01      839.90     51.25 o
   1   1   6     2582.88     2639.88    150.05 o
   3   1   6      527.40      687.84    109.09 o
   5   1   6     6865.93     6586.79    345.51 o
 -10   2   6      687.57      582.38     99.97 o
  -8   2   6      260.68      328.84     62.67 o
  -6   2   6    16738.55    15753.10    587.26 o
  -4   2   6     6807.28     6435.35    281.04 o
  -2   2   6    25079.61    23621.30    532.21 o
   0   2   6     8305.93     8152.87    345.19 o
   2   2   6       19.31       28.96     87.66 o
   4   2   6      958.97      824.84     82.52 o
   6   2   6      641.64      706.14     86.88 o
 -11   3   6     2482.20     2552.43    188.13 o
  -9   3   6     2967.97     3003.06    215.55 o
  -7   3   6       16.17      201.10    116.61 o
  -5   3   6     2154.26     1932.57    148.05 o
  -3   3   6    32633.86    30822.41    587.94 o
  -1   3   6    35068.84    32292.42    634.43 o
   1   3   6     9299.25     9283.37    371.11 o
   3   3   6      358.55      120.99    113.45 o
   5   3   6     1020.94     1079.17     86.89 o
 -10   4   6      350.33      422.47     98.77 o
  -8   4   6      370.83      411.76     85.68 o
  -6   4   6     6347.51     6011.08    338.19 o
  -4   4   6     7108.15     6675.67    292.58 o
  -2   4   6      292.95      291.17     41.65 o
   0   4   6     5410.09     4669.11    259.44 o
   2   4   6      595.85      700.60     59.11 o
   4   4   6     5383.78     5277.07    324.53 o
   6   4   6      147.80      213.01    124.15 o
 -11   5   6     1820.98     1809.52    154.36 o
  -9   5   6      195.53      324.87     84.49 o
  -7   5   6     2283.65     2246.09    178.61 o
  -5   5   6     7578.96     7777.31    335.53 o
  -3   5   6    29307.01    27760.76    570.32 o
  -1   5   6      424.75      462.95     46.81 o
   1   5   6    15045.48    14337.02    454.17 o
   3   5   6        5.25        0.00     97.18 o
   5   5   6     4039.13     4545.10    308.91 o
 -10   6   6     9067.69     9991.40    545.05 o
  -8   6   6     5871.32     5237.73    385.76 o
  -6   6   6    11788.17    10574.70    431.43 o
  -4   6   6     3213.07     3416.03    211.62 o
  -2   6   6    16007.35    15486.41    436.42 o
   0   6   6     4356.75     3725.31    235.51 o
   2   6   6    21547.72    22121.00    578.99 o
   4   6   6      637.06      601.42     75.77 o
  -9   7   6     3213.27     3327.45    239.77 o
  -7   7   6     1417.01     1354.68    103.96 o
  -5   7   6        0.06       54.34     72.19 o
  -3   7   6     2923.49     2591.14    198.10 o
  -1   7   6     3639.09     3698.69    223.55 o
   1   7   6     2120.30     2259.06    171.85 o
   3   7   6      429.93      535.14     61.09 o
   5   7   6     1721.13     1676.95    130.16 o
 -10   8   6     1029.13     1335.85    125.37 o
  -8   8   6       22.22      236.01    127.32 o
  -6   8   6    17294.49    18128.02    557.55 o
  -4   8   6     4660.64     4936.06    275.64 o
  -2   8   6    31213.84    30087.73    643.49 o
   0   8   6     7244.67     6872.33    323.92 o
   2   8   6     1305.65     1127.66    100.78 o
   4   8   6     1479.91     1395.92     98.41 o
  -9   9   6     1211.01     1132.37    107.92 o
  -7   9   6        1.89      -18.64    110.66 o
  -5   9   6       89.73      163.42     80.12 o
  -3   9   6    12018.09    11916.48    418.27 o
  -1   9   6    15413.86    14509.29    462.46 o
   1   9   6     1298.77     1144.72     94.83 o
   3   9   6      655.70      652.59     67.04 o
  -8  10   6      361.96      472.05     90.44 o
  -6  10   6     2850.70     2867.51    236.58 o
  -4  10   6     3211.87     3096.51    233.03 o
  -2  10   6     2708.35     2999.65    217.52 o
   0  10   6      302.28       57.52    120.59 o
   2  10   6     7501.87     7487.13    358.06 o
  -7  11   6     4077.19     3245.89    239.82 o
  -5  11   6     5635.05     5416.55    339.23 o
  -3  11   6    30536.98    29824.20    700.08 o
  -1  11   6      285.83      395.49     61.88 o
   1  11   6     9697.75     9033.20    405.18 o
  -6  12   6     1429.69     1530.01    110.70 o
  -4  12   6     2012.00     2117.98    149.22 o
  -2  12   6     1708.26     2028.94    158.33 o
   0  12   6        5.04       64.26    122.17 o
  -5  13   6      539.75      637.89     80.13 o
  -3  13   6      302.82      361.37     71.80 o
  -1  13   6     7420.09     7629.14    371.15 o
 -10   0   7    36521.80    38139.27    961.78 o
  -8   0   7     1611.11     1670.20    144.04 o
  -6   0   7    26734.10    26974.46    791.58 o
  -4   0   7     9940.16     9620.93    420.45 o
  -2   0   7      495.24      511.75     59.51 o
   0   0   7     7273.57     7768.53    379.96 o
   2   0   7    24203.12    25393.62    719.33 o
   4   0   7    19602.17    20538.04    704.69 o
  -9   1   7       13.28      -69.66     69.66 o
  -7   1   7     2677.07     3114.87    184.02 o
  -5   1   7      514.36      493.98     43.44 o
  -3   1   7     3742.63     3412.84    207.87 o
  -1   1   7      773.60      807.62     52.14 o
   1   1   7     3515.24     3956.77    394.05 o
   3   1   7     3959.24     4524.75    434.17 o
 -10   2   7    10172.20    11077.23    612.38 o
  -8   2   7      670.93      929.11    100.37 o
  -6   2   7     1348.41     1385.21    124.99 o
  -4   2   7       20.92       88.85     88.85 o
  -2   2   7        3.24      -14.28     90.83 o
   0   2   7    12527.45    12379.96    476.43 o
   2   2   7      454.02      245.16    137.65 o
   4   2   7     5669.34     6055.38    376.55 o
  -9   3   7    11714.14    12572.51    649.25 o
  -7   3   7    35085.71    31921.97    893.22 o
  -5   3   7    15732.71    14397.55    464.51 o
  -3   3   7     1218.04     1205.43    110.31 o
  -1   3   7     2329.67     2227.82    177.02 o
   1   3   7    11717.30    12262.66    463.94 o
   3   3   7     3033.01     2937.05    235.00 o
 -10   4   7       62.60      312.17     80.92 o
  -8   4   7      360.04      283.23    152.33 o
  -6   4   7      218.77      227.29     67.83 o
  -4   4   7      980.98     1110.12     92.05 o
  -2   4   7      230.10      315.75     48.39 o
   0   4   7      255.77      240.38    101.95 o
   2   4   7      791.90      679.60     75.78 o
   4   4   7      878.36      863.69     92.84 o
  -9   5   7     4888.01     4833.47    362.18 o
  -7   5   7     8099.17     8181.13    407.43 o
  -5   5   7       20.86      112.25     62.67 o
  -3   5   7      560.82      472.48     59.51 o
  -1   5   7      964.60      922.45     74.59 o
   1   5   7    12209.12    10868.70    447.26 o
   3   5   7     5184.70     4975.62    328.85 o
  -8   6   7     2514.42     2480.22    180.19 o
  -6   6   7    14346.68    13205.28    486.14 o
  -4   6   7     3045.28     2748.64    213.17 o
  -2   6   7     1856.09     2065.18    172.63 o
   0   6   7     6941.34     6140.60    331.01 o
   2   6   7    16151.67    15150.00    538.85 o
  -7   7   7     1002.58     1098.99     91.25 o
  -5   7   7      136.35      135.66     94.01 o
  -3   7   7      665.00      586.35     61.89 o
  -1   7   7      652.93      610.94     67.44 o
   1   7   7       20.42      113.84     80.92 o
  -8   8   7     2291.92     1985.93    142.87 o
  -6   8   7     7591.19     6690.83    371.98 o
  -4   8   7      398.15      518.87     57.92 o
  -2   8   7      289.33       44.43    111.07 o
   0   8   7    11068.56    10883.19    427.20 o
   2   8   7      420.17      425.65     74.18 o
  -7   9   7     8828.27     8515.37    446.40 o
  -5   9   7     8276.49     7324.66    374.82 o
  -3   9   7     2332.64     2305.09    175.03 o
  -1   9   7      625.23      656.16     68.63 o
   1   9   7     2772.11     2629.57    198.86 o
  -6  10   7     5548.04     5531.19    351.51 o
  -4  10   7      553.66      574.03     76.56 o
  -2  10   7      375.92      369.31     55.14 o
   0  10   7      463.96      439.14     72.20 o
  -8   0   8       11.99      115.82    124.55 o
  -6   0   8     4381.22     3961.73    258.50 o
  -4   0   8    18134.44    18462.18    628.02 o
  -2   0   8    20246.48    20581.22    671.01 o
   0   0   8     8179.87     7967.83    444.76 o
  -7   1   8      795.54      863.76     67.59 o
  -5   1   8     2011.93     1918.85    245.45 o
  -3   1   8      295.66      344.40     47.83 o
  -1   1   8      194.39      260.99     97.19 o
   1   1   8     1363.96     1250.56    136.29 o
  -6   2   8        5.31      129.70     91.63 o
  -4   2   8     4041.67     3905.05    268.41 o
  -2   2   8      805.02      808.93     77.76 o
   0   2   8      246.12      210.24    139.23 o
  -7   3   8     7618.19     7105.78    414.48 o
  -5   3   8     3138.40     3031.59    229.84 o
  -3   3   8    18648.52    16817.76    546.78 o
  -1   3   8     3550.45     3586.89    277.90 o
  -6   4   8      170.53       50.38    113.05 o
  -4   4   8      151.75      154.30     97.98 o
  -2   4   8       87.93      216.57     92.82 o
   0   4   8      240.91      184.05     97.18 o
  -5   5   8     3111.04     3092.66    244.13 o
  -3   5   8     6925.19     6718.49    365.15 o
  -1   5   8       12.81      104.32    112.65 o
  -4   6   8    12801.70    12141.45    478.67 o
  -2   6   8    19993.10    18907.59    581.94 o
 
